# Supplementary material for: Machine Learning Identifies a Signature of Nine Exosomal RNAs That Predicts Hepatocellular Carcinoma
Source: Cancers (Basel). 2023 Jul 24;15(14):3749. doi: 10.3390/cancers15143749 (PMC10377993; doi:10.3390/cancers15143749)
Supplement: Supplementary file 1 [file cancers-15-03749-s001.zip]

Archive with 1 entries (1 files):
- cancers-2481756-supplementary.pdf
